# Supplementary material for: Sleep Disorders in Pediatric Patients Affected by Neurofibromatosis Type 1: Reports of a Questionnaire and an Apple Watch Sleep Assessment
Source: Biomedicines. 2025 Apr 8;13(4):907. doi: 10.3390/biomedicines13040907 (PMC12024556; doi:10.3390/biomedicines13040907)
Supplement: Supplementary file 1 [file biomedicines-13-00907-s001.zip]

Archive with 1 entries (1 files):
- biomedicines-3466809-supplementary.pdf
